# Supplementary material for: Strong Correlations between the Binding Antibodies against Wild-Type and Neutralizing Antibodies against Omicron BA.1 and BA.2 Variants of SARS-CoV-2 in Individuals Following Booster (Third-Dose) Vaccination
Source: Diagnostics (Basel). 2022 Jul 22;12(8):1781. doi: 10.3390/diagnostics12081781 (PMC9394243; doi:10.3390/diagnostics12081781)
Supplement: Supplementary file 1 [file diagnostics-12-01781-s001.zip]

Archive with 7 entries (4 files):
- Supplementary file/
- Supplementary file/.DS_Store
- __MACOSX/
- __MACOSX/Supplementary file/
- __MACOSX/Supplementary file/._.DS_Store
- Supplementary file/Supplementary file.pdf
- __MACOSX/Supplementary file/._Supplementary file.pdf
